# Supplementary material for: Impacts of building information modelling (BIM) on communication network of the construction project: A social capital perspective
Source: PLoS One. 2022 Oct 11;17(10):e0275833. doi: 10.1371/journal.pone.0275833 (PMC9553046; doi:10.1371/journal.pone.0275833)
Supplement: S2 File — (XLSX) [file pone.0275833.s002.xlsx]

## Sheet: Sheet1
	before BIM use
	Participants	OED	OCD	OOD	ODD	CED	CTD	CCD	CSD	CMD	SED	SCD	Sup	Des
	OED	0	1	1	1	1	1	0	0	0	0	0	1	1
	OCD	1	0	1	0	0	0	1	0	0	0	0	1	1
	OOD	1	1	0	1	0	0	0	0	0	0	0	1	0
	ODD	1	0	1	0	1	1	0	0	0	0	0	1	1
	CED	1	0	0	1	0	1	1	1	0	1	0	1	1
	CTD	1	0	0	1	1	0	1	1	1	0	0	0	1
	CCD	0	1	0	0	1	1	0	1	0	0	1	0	0
	CSD	0	0	0	0	1	1	1	0	1	0	0	0	0
	CMD	0	0	0	0	0	1	0	1	0	0	0	0	0
	SED	0	0	0	0	1	0	0	0	0	0	1	0	0
	SCD	0	0	0	0	0	0	1	0	0	1	0	0	0
	Sup	1	1	1	1	1	0	0	0	0	0	0	0	0
	Des	1	1	0	1	1	1	0	0	0	0	0	0	0
	after BIM use
	Participants	OED	OCD	OOD	ODD	CED	CTD	CCD	CSD	CMD	SED	SCD	Sup	Des	BC
	OED	0	1	1	1	1	1	1	0	0	0	0	1	1	1
	OCD	1	0	1	1	0	0	1	0	0	0	0	1	1	1
	OOD	1	1	0	1	0	0	0	0	0	0	0	1	0	0
	ODD	1	1	1	0	1	1	1	0	0	0	0	1	1	1
	CED	1	0	0	1	0	1	1	1	0	1	0	1	1	1
	CTD	1	0	0	1	1	0	1	1	1	1	0	1	1	1
	CCD	1	1	0	1	1	1	0	1	0	0	1	1	0	1
	CSD	0	0	0	0	1	1	1	0	1	0	0	0	0	0
	CMD	0	0	0	0	0	1	0	1	0	0	0	0	0	1
	SED	0	0	0	0	1	1	0	0	0	0	1	0	0	1
	SCD	0	0	0	0	0	0	1	0	0	1	0	0	0	0
	Sup	1	1	1	1	1	1	1	0	0	0	0	0	0	1
	Des	1	1	0	1	1	1	0	0	0	0	0	0	0	1
	BC	1	1	0	1	1	1	1	0	1	1	0	1	1	0
