# Supplementary material for: Impacts of building information modelling (BIM) on communication network of the construction project: A social capital perspective
Source: PLoS One. 2022 Oct 11;17(10):e0275833. doi: 10.1371/journal.pone.0275833 (PMC9553046; doi:10.1371/journal.pone.0275833)
Supplement: S4 File — (XLSX) [file pone.0275833.s004.xlsx]

## Sheet: Sheet1
	Anonymous interviewees	AEC/BIM experience (years)
	1	16/5
	2	12/6
	3	14/5
	4	13/5
	5	17/8
	6	18/5
	7	11/9
	8	13/6
	9	20/7
	10	11/5
	11	16/6
	12	13/6
	13	22/5
	14	14/6
